# Supplementary material for: Tyrosinase Inhibitory Activity of Soybeans Fermented with Bacillus subtilis Capable of Producing a Phenolic Glycoside, Arbutin
Source: Antioxidants (Basel). 2020 Dec 18;9(12):1301. doi: 10.3390/antiox9121301 (PMC7766266; doi:10.3390/antiox9121301)
Supplement: Supplementary file 1 [file antioxidants-09-01301-s001.zip]

Archive with 1 entries (1 files):
- 2020-antioxidants-arbutin fermented soybean-proofreading-supplementary material.docx
